# Supplementary material for: Facile Fabrication of Flexible Electrodes and Immobilization of Silver Nanoparticles on Nanoscale Silicate Platelets to Form Highly Conductive Nanohybrid Films for Wearable Electronic Devices
Source: Nanomaterials (Basel). 2019 Dec 27;10(1):65. doi: 10.3390/nano10010065 (PMC7022526; doi:10.3390/nano10010065)
Supplement: Supplementary file 1 [file nanomaterials-10-00065-s001.zip]

Archive with 1 entries (1 files):
- nanomaterials-678339-supplementary.mpg
